# Supplementary material for: Characterization of an endoplasmic reticulum stress-associated lncRNA prognostic signature and the tumor-suppressive role of RP11-295G20.2 knockdown in lung adenocarcinoma
Source: Sci Rep. 2024 May 29;14:12283. doi: 10.1038/s41598-024-62836-z (PMC11137026; doi:10.1038/s41598-024-62836-z)
Supplement: Supplementary file 1 — Supplementary Table S1. [file 41598_2024_62836_MOESM1_ESM.xlsx]

## Sheet: Table S1
Table S1. Endoplasmic reticulum stress related genes.
Gene symbol
BCL2L11
NR1H3
BCAP31
LPCAT3
PIGBOS1
TRIM13
FLOT1
STUB1
UBE4B
ABCA7
CLGN
CREB3
CEBPB
HYOU1
AGR2
ERN2
ERLIN1
CFTR
USP19
SEC61B
SERINC3
OS9
TMED2
ERP29
COPS5
FAF1
FICD
ERLIN2
RNF139
MAN1B1
PARK7
FBXO17
UBE2J2
CLU
LRRK2
ERP27
CALR3
FBXO27
UBXN10
RNF183
ATF6B
CREB3L4
CTH
DAB2IP
TTC23L
TMTC3
DDIT3
DDX3X
BHLHA15
TOR1A
SCAMP5
EIF2S1
EIF4G1
ELAVL4
STT3B
DNAJC18
EP300
ERN1
FCGR2B
ATF6
ERP44
UBXN4
FAF2
UFL1
SIRT1
PPP1R15A
SDF2L1
ALOX5
ALOX15
ABL1
ANKS4B
SVIP
GORASP2
FBXO2
FBXO6
FGF21
NUPR1
TBL2
AMFR
BBC3
SERP1
ERLEC1
AQP11
RNF175
GRINA
PDIA3
GSK3B
USP25
UBQLN2
UBQLN1
NRBF2
APAF1
DNAJB2
HSPA1A
HSPA5
UBAC2
NCCRP1
CXCL8
PDX1
ITPR1
JUN
NHLRC1
SERP2
MAGEA3
MAN1A1
DNAJB9
MAP3K5
ATXN3
EIF2AK4
ATF3
ATF4
NCK1
NFE2L2
ATP2A1
ATP2A2
ATP2A3
OPA1
P4HB
DERL2
UBXN1
TXNDC12
RNFT1
BFAR
MBTPS2
FAM8A1
UBE2J1
UFC1
JKAMP
UFM1
GET4
PIK3R1
PIK3R2
PMAIP1
PML
DNAJC10
TMCO1
RNF186
SGTB
DNAJB12
QRICH1
PARP16
AUP1
ANKZF1
PPP2CB
TMEM33
RNF121
YOD1
NPLOC4
EDEM2
UGGT2
NGLY1
EIF2AK2
DNAJC3
UGGT1
CCDC47
PSMC6
RCN3
RHBDD2
PTPN1
PTPN2
TRIB3
BAK1
BAX
RASGRF1
RASGRF2
CCND1
BCL2
BCL2L1
RNF5
SEL1L
HERPUD2
SGTA
PDIA2
CREB3L2
DDRGK1
BOK
TMBIM6
THBS1
THBS4
TP53
HSP90B1
TRAF2
UBE2G2
NR1H2
VCP
WFS1
TRIM25
RNF103
MANF
TMUB2
CHAC1
DERL1
BAG6
UBA5
UBXN8
ERMP1
DNAJB14
FOXRED2
EDEM3
CDK5RAP3
SEL1L2
UBXN6
CALR
HM13
TMX1
CANX
TMUB1
SESN2
CASP4
ATG10
PLA2G6
SRPX
TMEM117
RHBDD1
NCK2
SYVN1
CREB3L3
TMTC4
RNFT2
PPP1R15B
CAV1
STC2
MBTPS1
TNFRSF10B
EIF2B5
USP13
BRSK2
USP14
CREB3L1
TMEM67
TMEM259
AIFM1
DERL3
RNF185
VAPB
TMEM129
UBE4A
FBXO44
EIF2AK3
PDIA4
EDEM1
HERPUD1
SEC16A
